# Supplementary material for: Identification of multiple organ metastasis-associated hub mRNA/miRNA signatures in non-small cell lung cancer
Source: Cell Death Dis. 2023 Dec 6;14(12):798. doi: 10.1038/s41419-023-06286-x (PMC10700602; doi:10.1038/s41419-023-06286-x)
Supplement: Supplementary file 11 — Table S6 [file 41419_2023_6286_MOESM11_ESM.xlsx]

## Sheet: miR-660-5p over-expression
Repeat 1
		Ct value	mean	ΔCt	ΔΔCt
81-mimics	u6	15.7251	15.6639
81-mimics	u6	15.6745
81-mimics	u6	15.5922
81-mimics	miR-660-5p	13.4674	13.458	-2.20598	-6.346	81.3462
81-mimics	miR-660-5p	13.4733
81-mimics	miR-660-5p	13.4332
81	u6	14.3223	14.3629
81	u6	14.3726
81	u6	14.3938
81	miR-660-5p	18.7043	18.5029	4.14003
81	miR-660-5p	18.6276
81	miR-660-5p	18.1768
Repeat 2
		Ct value	mean	ΔCt	ΔΔCt
81-mimics	u6	13.9506	13.936
81-mimics	u6	13.9208
81-mimics	u6	13.9366
81-mimics	miR-660-5p	13.0675	13.0675	-0.86851	-6.88359	118.078
81-mimics	miR-660-5p	13.081
81-mimics	miR-660-5p	13.054
81	u6	14.3274	14.2659
81	u6	14.263
81	u6	14.2072
81	miR-660-5p	20.2307	20.281	6.01508
81	miR-660-5p	20.3237
81	miR-660-5p	20.2885
Repeat 3
		Ct value	mean	ΔCt	ΔΔCt
81-mimics	u6	14.4432	14.4414
81-mimics	u6	14.4169
81-mimics	u6	14.4642
81-mimics	miR-660-5p	11.1255	11.3757	-3.06579	-5.97199	62.7694
81-mimics	miR-660-5p	11.329
81-mimics	miR-660-5p	11.6725
81	u6	14.8561	14.8097
81	u6	14.7995
81	u6	14.7734
81	miR-660-5p	17.7193	17.7159	2.9062
81	miR-660-5p	17.8022
81	miR-660-5p	17.6261
